# Supplementary material for: Clinical implications of next‐generation sequencing‐based panel tests for malignant ovarian tumors
Source: Cancer Med. 2020 Aug 19;9(20):7407–17. doi: 10.1002/cam4.3383 (PMC7571820; doi:10.1002/cam4.3383)
Supplement: Supplementary file 1 — Fig S1 [file CAM4-9-7407-s001.xlsx]

## Sheet: Sheet1
Supplementary Figure S1
Copy number alterations (CNA) of 160 genes identified in malignant ovarian tumors. The following genes (AKT1, CD79A, CD79B, CIC, CRLF2, FGFR3, GATA2, GNA11, H3F3A, HIST1H3B, HRAS, MAP2K2, NOTCH1, SRC, STK11, TERT, TNFRSF14) were excluded from the plot because coefficient of variation (CV) of the depth of amplicons in control samples did not meet the criteria. TMB: tumor mutation burden; VAF: vari…
																														G1							G2			G3
		Sample
		TMB (VAF > 4%)
		CNA count
chr1	p36.22	MTOR
chr1	p36.13	SDHB
chr1	p36.11	ARID1A
chr1	p36.32	TNFRSF14
chr1	p34.1	MUTYH
chr1	p31.3	JAK1
chr1	p31.1	FUBP1
chr1	p13.2	NRAS
chr1	p12	FAM46C
chr1	p12	NOTCH2
chr1	q23.3	DDR2
chr1	q31.2	CDC73
chr1	q42.12	H3F3A
chr1	q43	FH
chr2	p23.3	DNMT3A
chr2	p23.2	ALK
chr2	p22.1	MAP4K3
chr2	p21	EPCAM
chr2	p21	MSH2
chr2	p16.3	MSH6
chr2	p16.3	FBXO11
chr2	q11.1	ZNF2
chr2	q31.2	NFE2L2
chr2	q33.1	SF3B1
chr2	q34	IDH1
chr2	q34	ERBB4
chr3	p25.3	FANCD2
chr3	p25.3	VHL
chr3	p25.1	XPC
chr3	p22.2	MLH1
chr3	p22.2	MYD88
chr3	p22.1	CTNNB1
chr3	p21.31	SETD2
chr3	p21.1	BAP1
chr3	p21.1	PBRM1
chr3	q13.11	CBLB
chr3	q21.3	GATA2
chr3	q26.32	PIK3CA
chr3	q27.3	BCL6
chr4	p16.3	FGFR3
chr4	q12	PDGFRA
chr4	q12	KIT
chr4	q12	KDR
chr4	q31.3	FBXW7
chr5	p15.33	TERT
chr5	p13.2	IL7R
chr5	q11.2	IL6ST
chr5	q11.2	MAP3K1
chr5	q13.1	PIK3R1
chr5	q22.2	APC
chr5	q32	CSF1R
chr5	q35.1	NPM1
chr6	p22.1	HIST1H3B
chr6	p21.32	DAXX
chr6	p21.31	FANCE
chr6	q21	PRDM1
chr6	q22.1	ROS1
chr6	q23.3	TNFAIP3
chr6	q24.1	ECT2L
chr6	q25.1	ESR1
chr7	p22.2	CARD11
chr7	p22.1	PMS2
chr7	p22.1	RAC1
chr7	p12.2	IKZF1
chr7	p11.2	EGFR
chr7	q31.2	MET
chr7	q32.1	SMO
chr7	q34	BRAF
chr7	q36.1	EZH2
chr8	q24.21	MYC
chr9	p24.1	JAK2
chr9	p21.3	CDKN2A
chr9	p13.2	PAX5
chr9	q21.2	GNAQ
chr9	q22.32	PTCH1
chr9	q34.12	ABL1
chr9	q34.13	TSC1
chr9	q34.3	NOTCH1
chr10	p15.1	KLF6
chr10	p14	GATA3
chr10	q11.21	RET
chr10	q23.31	PTEN
chr10	q23.31	FAS
chr10	q24.32	SUFU
chr10	q26.13	FGFR2
chr11	p15.5	HRAS
chr11	p13	WT1
chr11	p11.2	DDB2
chr11	q13.1	MEN1
chr11	q22.3	ATM
chr11	q23.3	CBL
chr12	p12.1	KRAS
chr12	q12	ARID2
chr12	q13.12	KMT2D
chr12	q13.2	ERBB3
chr12	q14.1	CDK4
chr12	q15	MDM2
chr12	q24.13	PTPN11
chr12	q24.31	HNF1A
chr13	q12.2	FLT3
chr13	q12.3	HSPH1
chr13	q13.1	BRCA2
chr13	q14.2	RB1
chr13	q33.1	ERCC5
chr14	q11.2	SLC7A8
chr14	q13.2	NFKBIA
chr14	q31.1	TSHR
chr14	q32.13	DICER1
chr14	q32.32	AKT1
chr15	q15.1	BUB1B
chr15	q22.31	MAP2K1
chr15	q26.1	IDH2
chr16	p13.3	TSC2
chr16	p13.3	CREBBP
chr16	p13.2	GRIN2A
chr16	p12.2	PALB2
chr16	q12.1	CYLD
chr16	q22.1	CDH1
chr16	q24.3	FANCA
chr17	p13.1	TP53
chr17	p12	MAP2K4
chr17	p11.2	FLCN
chr17	q11.2	NF1
chr17	q12	CDK12
chr17	q12	ERBB2
chr17	q21.31	BRCA1
chr17	q21.33	SPOP
chr17	q23.2	BRIP1
chr17	q23	CD79B
chr17	q24.2	PRKAR1A
chr18	q21.2	SMAD4
chr19	p13.3	STK11
chr19	p13.3	GNA11
chr19	p13.3	MAP2K2
chr19	p13.2	SMARCA4
chr19	p13.11	JAK3
chr19	q13.2	AKT2
chr19	q13.2	CD79A
chr19	q13.2	CIC
chr19	q13.41	PPP2R1A
chr20	q11.21	ASXL1
chr20	q11.23	SRC
chr20	q13.32	GNAS
chr21	q22.3	U2AF1
chr22	q11.23	SMARCB1
chr22	q12.1	CHEK2
chr22	q12.2	NF2
chr22	q13.2	EP300
chrX	p22.3	CRLF2
chrX	p22.2	ZRSR2
chrX	p11.4	BCOR
chrX	p11.3	KDM6A
chrX	p11.23	GATA1
chrX	q11.2	AMER1
chrX	q12	AR
chrX	q13.1	MED12
chrX	q21.1	ATRX
chrX	q22.1	BTK
chrX	q26.2	GPC3
chrX	q26.2	PHF6
